# Supplementary material for: Human PDE4D isoform composition is deregulated in primary prostate cancer and indicative for disease progression and development of distant metastases
Source: Oncotarget. 2016 Sep 23;7(43):70669–84. doi: 10.18632/oncotarget.12204 (PMC5342582; doi:10.18632/oncotarget.12204)
Supplement: Supplementary file 2 [file oncotarget-07-70669-s002.xls]

## Sheet: Sheet1
TSS_chromosome	TSS_position	TSS_name	transcription_factor-ChIP	chromosome_peak	start	end	distance_to_TSS
chr5	58295759	PDE4D6	AR	chr5	58400544	58400968	104785
chr5	58295759	PDE4D6	AR	chr5	58413219	58413418	117460
chr5	58295759	PDE4D6	AR	chr5	58527244	58527743	231485
chr5	58295759	PDE4D6	AR	chr5	58657444	58657618	361685
chr5	58295759	PDE4D6	AR	chr5	58676544	58676918	380785
chr5	58335339	PDE4D2	AR	chr5	58400544	58400968	65205
chr5	58335339	PDE4D2	AR	chr5	58413219	58413418	77880
chr5	58335339	PDE4D2	AR	chr5	58527244	58527743	191905
chr5	58335339	PDE4D2	AR	chr5	58657444	58657618	322105
chr5	58335339	PDE4D2	AR	chr5	58676544	58676918	341205
chr5	58335339	PDE4D1	AR	chr5	58400544	58400968	65205
chr5	58335339	PDE4D1	AR	chr5	58413219	58413418	77880
chr5	58335339	PDE4D1	AR	chr5	58527244	58527743	191905
chr5	58335339	PDE4D1	AR	chr5	58657444	58657618	322105
chr5	58335339	PDE4D1	AR	chr5	58676544	58676918	341205
chr5	58571945	PDE4D9	AR	chr5	58527244	58527743	44202
chr5	58571945	PDE4D9	AR	chr5	58657444	58657618	85499
chr5	58571945	PDE4D9	AR	chr5	58676544	58676918	104599
chr5	58571945	PDE4D9	AR	chr5	58413219	58413418	158527
chr5	58571945	PDE4D9	AR	chr5	58737444	58737793	165499
chr5	58652727	PDE4D8	AR	chr5	58657444	58657618	4717
chr5	58652727	PDE4D8	AR	chr5	58676544	58676918	23817
chr5	58652727	PDE4D8	AR	chr5	58737444	58737793	84717
chr5	58652727	PDE4D8	AR	chr5	58527244	58527743	124984
chr5	58652727	PDE4D8	AR	chr5	58883294	58883518	230567
chr5	58882324	PDE4D3	AR	chr5	58883294	58883518	970
chr5	58882324	PDE4D3	AR	chr5	58887969	58888218	5645
chr5	58882324	PDE4D3	AR	chr5	58913244	58913643	30920
chr5	58882324	PDE4D3	AR	chr5	58737444	58737793	144531
chr5	58882324	PDE4D3	AR	chr5	59044494	59044768	162170
chr5	59064438	PDE4D5	AR	chr5	59064344	59064643	0
chr5	59064438	PDE4D5	AR	chr5	59044494	59044768	19670
chr5	59064438	PDE4D5	AR	chr5	59086769	59087068	22331
chr5	59064438	PDE4D5	AR	chr5	59104269	59104468	39831
chr5	59064438	PDE4D5	AR	chr5	59108569	59109218	44131
chr5	59189621	PDE4D4	AR	chr5	59187494	59187693	1928
chr5	59189621	PDE4D4	AR	chr5	59128644	59129043	60578
chr5	59189621	PDE4D4	AR	chr5	59125744	59125968	63653
chr5	59189621	PDE4D4	AR	chr5	59108569	59109218	80403
chr5	59189621	PDE4D4	AR	chr5	59104269	59104468	85153
chr5	59783925	PDE4D7	AR	chr5	59785694	59786118	1769
chr5	59783925	PDE4D7	AR	chr5	59786544	59787018	2619
chr5	59783925	PDE4D7	AR	chr5	59759044	59759393	24532
chr5	59783925	PDE4D7	AR	chr5	59815194	59815543	31269
chr5	59783925	PDE4D7	AR	chr5	59743344	59743793	40132
