# Supplementary material for: Human PDE4D isoform composition is deregulated in primary prostate cancer and indicative for disease progression and development of distant metastases
Source: Oncotarget. 2016 Sep 23;7(43):70669–84. doi: 10.18632/oncotarget.12204 (PMC5342582; doi:10.18632/oncotarget.12204)
Supplement: Supplementary file 3 [file oncotarget-07-70669-s003.xls]

## Sheet: Sheet1
TSS_chromosome	TSS_position	TSS_name	transcription_factor-ChIP	chromosome_peak	start	end	distance_to_TSS
chr5	58295759	PDE4D6	ERG	chr5	58400544	58400918	104785
chr5	58295759	PDE4D6	ERG	chr5	58413244	58413518	117485
chr5	58295759	PDE4D6	ERG	chr5	58423494	58423793	127735
chr5	58295759	PDE4D6	ERG	chr5	58484344	58484618	188585
chr5	58295759	PDE4D6	ERG	chr5	58495694	58495943	199935
chr5	58335339	PDE4D2	ERG	chr5	58400544	58400918	65205
chr5	58335339	PDE4D2	ERG	chr5	58413244	58413518	77905
chr5	58335339	PDE4D2	ERG	chr5	58423494	58423793	88155
chr5	58335339	PDE4D2	ERG	chr5	58484344	58484618	149005
chr5	58335339	PDE4D2	ERG	chr5	58495694	58495943	160355
chr5	58335339	PDE4D1	ERG	chr5	58400544	58400918	65205
chr5	58335339	PDE4D1	ERG	chr5	58413244	58413518	77905
chr5	58335339	PDE4D1	ERG	chr5	58423494	58423793	88155
chr5	58335339	PDE4D1	ERG	chr5	58484344	58484618	149005
chr5	58335339	PDE4D1	ERG	chr5	58495694	58495943	160355
chr5	58571945	PDE4D9	ERG	chr5	58571869	58572168	0
chr5	58571945	PDE4D9	ERG	chr5	58597569	58597943	25624
chr5	58571945	PDE4D9	ERG	chr5	58613244	58613443	41299
chr5	58571945	PDE4D9	ERG	chr5	58495694	58495943	76002
chr5	58571945	PDE4D9	ERG	chr5	58657294	58657593	85349
chr5	58652727	PDE4D8	ERG	chr5	58657294	58657593	4567
chr5	58652727	PDE4D8	ERG	chr5	58663769	58663918	11042
chr5	58652727	PDE4D8	ERG	chr5	58613244	58613443	39284
chr5	58652727	PDE4D8	ERG	chr5	58597569	58597943	54784
chr5	58652727	PDE4D8	ERG	chr5	58732669	58732993	79942
chr5	58882324	PDE4D3	ERG	chr5	58883319	58884143	995
chr5	58882324	PDE4D3	ERG	chr5	58879144	58879318	3006
chr5	58882324	PDE4D3	ERG	chr5	58903069	58903218	20745
chr5	58882324	PDE4D3	ERG	chr5	58858594	58859193	23131
chr5	58882324	PDE4D3	ERG	chr5	58856294	58856868	25456
chr5	59064438	PDE4D5	ERG	chr5	59064069	59064793	0
chr5	59064438	PDE4D5	ERG	chr5	59062294	59062693	1745
chr5	59064438	PDE4D5	ERG	chr5	59086619	59087043	22181
chr5	59064438	PDE4D5	ERG	chr5	59041169	59041668	22770
chr5	59064438	PDE4D5	ERG	chr5	59094519	59095543	30081
chr5	59189621	PDE4D4	ERG	chr5	59135819	59136468	53153
chr5	59189621	PDE4D4	ERG	chr5	59110019	59110268	79353
chr5	59189621	PDE4D4	ERG	chr5	59109744	59109993	79628
chr5	59189621	PDE4D4	ERG	chr5	59105844	59106118	83503
chr5	59189621	PDE4D4	ERG	chr5	59094519	59095543	94078
chr5	59783925	PDE4D7	ERG	chr5	59783744	59784293	0
chr5	59783925	PDE4D7	ERG	chr5	59783419	59783568	357
chr5	59783925	PDE4D7	ERG	chr5	59791669	59792168	7744
chr5	59783925	PDE4D7	ERG	chr5	59758944	59759368	24557
chr5	59783925	PDE4D7	ERG	chr5	59742894	59743843	40082
