# Supplementary material for: Human PDE4D isoform composition is deregulated in primary prostate cancer and indicative for disease progression and development of distant metastases
Source: Oncotarget. 2016 Sep 23;7(43):70669–84. doi: 10.18632/oncotarget.12204 (PMC5342582; doi:10.18632/oncotarget.12204)
Supplement: Supplementary file 4 [file oncotarget-07-70669-s004.xlsx]

## Sheet: PDE4D_methylation_cor_table
DMR	chromosome	start	end	PDE4D1/2	PDE4D3	PDE4D4	PDE4D5	PDE4D6	PDE4D7	PDE4D8	PDE4D9
1	chr5	58270301	58270500	-0.398812	-0.200131	-0.246971	-0.526812	-0.324984	-0.00828565	-0.253063	-0.395622
2	chr5	58334701	58336000	-0.517436	-0.197151	-0.446866	-0.66563	-0.47112	0.272001	-0.288579	-0.499618
3	chr5	58423601	58423900	-0.461023	-0.195902	-0.353443	-0.568216	-0.381138	0.0664091	-0.265615	-0.390146
4	chr5	58485501	58485600	-0.300013	-0.17443	-0.227448	-0.411623	-0.34469	-0.0213915	-0.165557	-0.307382
5	chr5	58652701	58652800	-0.404437	-0.3175	-0.311156	-0.541832	-0.272286	0.0693611	-0.233224	-0.318706
6	chr5	59063701	59064200	-0.325753	-0.202704	-0.210089	-0.57101	-0.269667	0.238328	-0.181688	-0.379694
7	chr5	59187901	59188600	-0.525728	-0.278057	-0.394075	-0.645505	-0.454556	0.154282	-0.33363	-0.456033
8	chr5	59188901	59189300	-0.343645	-0.197866	-0.247664	-0.56257	-0.308988	0.241893	-0.180802	-0.36557
9	chr5	59189601	59190200	-0.372935	-0.103617	-0.381083	-0.502295	-0.325913	0.305644	-0.152787	-0.322649
10	chr5	59190301	59190400	-0.302253	-0.211917	-0.214533	-0.412672	-0.222323	0.297393	-0.0676018	-0.322464
11	chr5	59670201	59670400	0.30043	0.152589	0.266235	0.419621	0.249198	-0.162059	0.173051	0.312746
PDE4D TSS start	chr5			58332934	58880201	59187449	59062335	58293363	59781903	58650672	58569228
PDE4D TSS stop	chr5			58336934	58884201	59191449	59066335	58297363	59785903	58654672	58573228
* PDE4D2	chr5			58332700
* PDE4D2	chr5			58336700
