# Supplementary material for: Human PDE4D isoform composition is deregulated in primary prostate cancer and indicative for disease progression and development of distant metastases
Source: Oncotarget. 2016 Sep 23;7(43):70669–84. doi: 10.18632/oncotarget.12204 (PMC5342582; doi:10.18632/oncotarget.12204)
Supplement: Supplementary file 5 [file oncotarget-07-70669-s005.xlsx]

## Sheet: Tabelle1
dataset	diagnostic: PDE4D7-PDE4D5	diagnostic: PCA3	prognostic (CR): (PDE4D1/2) - (PDE4D5+PDE4D7+PDE4D9)	prognostic (CR): PCA3
EMC	0.8571	0.8571	0.8264	0.6818
Taylor	0.8386	0.8899	0.794	0.5297
Brase	0.887	0.8666	-	-
Nijmegen	0.934	0.9219	-	-
Erho	-	-	0.6138	0.6005
qRT-PCR	0.96	-	-	-
TCGA*	0.8802 (paired: 0.852)	0.8467 (paired: 0.896)	-	-
