# Supplementary material for: Human PDE4D isoform composition is deregulated in primary prostate cancer and indicative for disease progression and development of distant metastases
Source: Oncotarget. 2016 Sep 23;7(43):70669–84. doi: 10.18632/oncotarget.12204 (PMC5342582; doi:10.18632/oncotarget.12204)
Supplement: Supplementary file 6 [file oncotarget-07-70669-s006.xlsx]

## Sheet: Sheet1
Patient Number	PSA [ng/ml]	Gleason Score
1	3,0	4+3=7
2	11,7	4+5=9
3	24,5	3+4=7
4	7,0	4+3=7
5	6,4	3+4=7
6	14,1	3+4=7
7	4,8	3+4=7
8	5,1	3+4=7
9	4,8	3+4=7
10	6,4	4+5=9
11	14,4	3+4=7
12	6,7	3+3=6
13	16,0	4+4=8
14	7,4	3+4=7
15	N/A	N/A
16	N/A	N/A
17	N/A	N/A
18	N/A	N/A
