# Supplementary material for: Human PDE4D isoform composition is deregulated in primary prostate cancer and indicative for disease progression and development of distant metastases
Source: Oncotarget. 2016 Sep 23;7(43):70669–84. doi: 10.18632/oncotarget.12204 (PMC5342582; doi:10.18632/oncotarget.12204)
Supplement: Supplementary file 7 [file oncotarget-07-70669-s007.xlsx]

## Sheet: Sheet1
	Multivariate analysis
variable	Development of metastases		Biochemical recurrence		Death by PCa
number of patients	50		50		50
number of events	9		29		7
	Hazard ratio (95% CI)	P-value	Hazard ratio (95% CI)	P-value	Hazard ratio (95% CI)	P-value
Age (continuous)	0.96 (0.856-1.076)	0.485	1.052 (0.975-1.136)	0.19	0.853 (0.713-1.02)	0.082
Gleason <= 3+4	1	-	1	-	1	-
Gleason >= 4+3	2.154 (0.427-10.878)	0.353	2.405 (0.987-5.861)	0.054	13.7 (0.443-421.545)	0.135
pre-treatment PSA < 10ng/ml	1	-	1	-	1	-
pre-treatment PSA >= 10ng/ml	1.941 (0.334-11.278)	0.46	0.958 (0.414-2.213)	0.92	8.367e+08 (0-Inf)	0.999
Pathological stage <= T2	1	-	1	-	1	-
Pathological stage >= T3	1.759 (0.169-18.347)	0.637	4.202 (1.277-13.824)	0.018	2.550e+07 (0-Inf)	1
Surgical margins negative	1	-	1	-	1	-
Surgical margins positive	2.77 (0.448-17.117)	0.273	6.165 (2.121-17.914)	0.001	91.4 (0.851-9816.839)	0.058
PDE4D signature	1.371 (0.964-1.95)	0.079	1.054 (0.898-1.238)	0.519	3.22 (1.038-9.973)	0.043
	Univariate analysis
variable	Development of metastases		Biochemical recurrence		Death by PCa
number of patients	50		50		50
number of events	9		29		7
	Hazard ratio (95% CI)	P-value	Hazard ratio (95% CI)	P-value	Hazard ratio (95% CI)	P-value
Age (continuous)	1.004 (0.906-1.114)	0.934	1.067 (0.997-1.142)	0.063	0.986 (0.875-1.11)	0.814
Gleason <= 3+4	1	-	1	-	1	-
Gleason >= 4+3	4.015 (1.221-13.205)	0.022	3.371 (1.551-7.328)	0.002	7.248 (1.727-30.417)	0.007
pre-treatment PSA < 10ng/ml	1	-	1	-	1	-
pre-treatment PSA >= 10ng/ml	4.164 (0.861-20.145)	0.076	1.875 (0.884-3.98)	0.101	7.082e+08 (0-Inf)	0.998
Pathological stage <= T2	1	-	1	-	1	-
Pathological stage >= T3	6.241 (0.797-48.872)	0.081	6.38 (2.202-18.486)	0.001	3.863e+08 (0-Inf)	0.998
Surgical margins negative	1	-	1	-	1	-
Surgical margins positive	2.612 (0.651-10.479)	0.176	4.99 (2.126-11.709)	0.0002	6.014 (0.701-51.57)	0.102
PDE4D signature	1.524 (1.186-1.958)	0.001	1.163 (1.003-1.349)	0.046	1.641 (1.169-2.302)	0.004
